# Supplementary material for: Evaluating Fluorinated-Aniline Units with Functionalized Spiro[Fluorene-9,9′-Xanthene] as Hole-Transporting Materials in Perovskite Solar Cells and Light-Emitting Diodes
Source: Nanomaterials (Basel). 2024 Jun 18;14(12):1044. doi: 10.3390/nano14121044 (PMC11206255; doi:10.3390/nano14121044)
Supplement: Supplementary file 1 [file nanomaterials-14-01044-s001.zip]

Archive with 1 entries (1 files):
- nanomaterials-3052213-supplementary.pdf
